# Supplementary material for: Non-Invasive MRI of Blood–Cerebrospinal Fluid Barrier Function
Source: Nat Commun. 2020 Apr 29;11:2081. doi: 10.1038/s41467-020-16002-4 (PMC7190825; doi:10.1038/s41467-020-16002-4)
Supplement: Supplementary file 4 — Source Data [file 41467_2020_16002_MOESM4_ESM.xlsx]

## Sheet: Figure 1b
	Traditional ASL (BBB)			Normalised Signal
			Mouse 01	Mouse 02	Mouse 03	Mouse 04	Mouse 05	Mouse 06	Mouse 07	Mouse 08	Mouse 09	Mouse 10	Mouse 11
TI
200			0.377024	0.373643	0.356319	0.407696	0.441396	0.430901	0.40066	0.384727	0.337944	0.414214	0.258067
750			1.19693	1.26168	1.34533	1.25465	1.23435	1.23599	1.1552	1.26032	1.20919	1.17239	1.06047
1500			1.52296	1.51026	1.45019	1.56944	1.55571	1.54295	1.56224	1.52873	1.61702	1.43707	1.50008
2750			1.4333	1.32542	1.35758	1.33648	1.35944	1.39766	1.41282	1.41307	1.38827	1.37849	1.47559
4000			1.03483	0.961623	1.13032	1.00099	1.008	1.03672	1.01257	1.0654	1.04684	1.0037	1.14763
6500			0.434946	0.567371	0.360257	0.430741	0.401105	0.355774	0.456497	0.347757	0.400741	0.594128	0.558171
	BCSFB-ASL			Normalised Signal
TI			Mouse 01	Mouse 02	Mouse 03	Mouse 04	Mouse 05	Mouse 06	Mouse 07	Mouse 08	Mouse 09	Mouse 10	Mouse 11	Mouse 12
200			0.0967147	0.442659	0.228275	0.150778	0.118965	0.707673	-0.0181934	0.401227	0.185032	0.168457	0.269081	0.120691
750			0.502192	0.400898	0.414218	0.231311	0.574483	0.352511	0.405971	0.287067	0.450826	0.328093	0.259307	0.250593
1500			1.15742	1.04905	1.11986	1.05419	1.20108	0.691556	1.10272	1.09502	1.05898	0.827589	0.935683	0.939386
2750			1.68384	1.47685	1.69116	1.64098	1.94973	1.41185	1.69834	1.60396	1.57818	1.93143	1.59854	1.61832
4000			1.48253	1.66131	1.60852	1.71092	2.02958	1.39643	1.69481	1.56608	1.63314	1.7036	1.84491	1.92719
6500			1.07731	0.969232	0.937959	1.21182	0.126156	1.43998	1.11636	1.04664	1.09384	1.04084	1.09248	1.14382

## Sheet: Figure 1c
	BCSFB-ASL Signal (TI=4s)
	caudal sub/M0 corrected			rostral sub/M0 corrected
Mouse 01	0.00587843			0.000265474
Mouse 02	0.00813461			0.000646404
Mouse 03	0.00713306			0.000329724
Mouse 04	0.00679234			0.000625611
Mouse 05	0.00783759			0.000919595
Mouse 06	0.00664406			0.000647128
Mouse 07	0.00512103			0.000516542
Mouse 08	0.00919895			0.000456559
Mouse 09	0.00800967			0.000863735
Mouse 10	0.00643188			0.000901089

## Sheet: Figure 1d
	ASL signals % change normalised to baseline
	Traditional ASL Signal		BCSFB- ASL Signal
	Baseline	Post Vechicle	Baseline	Post Vechicle
Mouse 01	0	13.7033	0	-17.7996
Mouse 02	0	-19.0545	0	-13.4507
Mouse 03	0	4.69212	0	1.0577
Mouse 04	0	34.0814	0	37.1492
	Traditional ASL Signal		BCSFB- ASL Signal
	Baseline	Post Vasopressin	Baseline	Post Vasopressin
Mouse 01	0	-12.9285	0	-83.8276
Mouse 02	0	16.2001	0	-59.6206
Mouse 03	0	3.97112	0	-58.8759
Mouse 04	0	18.404	0	-59.4086
Mouse 05	0	30.7357	0	-53.654
Mouse 06	0	13.8134	0	23.399

## Sheet: Figure 1e
				Dapp Estimates
				mouse 01	mouse 02	mouse 03	mouse 04
BCSFB ASL (TI=750)		Control		0.0032281	0.00354477	0.00375606	0.00391587
		ASL		0.00473905	0.00397602	0.00410314	0.00142284
BCSFB ASL (TI=2750)		Control		0.00299092	0.00313185	0.0034847	0.00355997
		ASL		0.00296843	0.00384687	0.00387496	0.00366229
BCSFB ASL (TI=6500)		Control		0.00317315	0.00338063	0.00361821	0.00375269
		ASL		0.00366563	0.00360193	0.00272028	0.0037044
Traditional ASL (TI=750)		Control		0.000966494	0.00092269	0.00104731	0.000997362
		ASL		0.00221786	0.00133541	0.00231985	0.00227876

## Sheet: Figure 1g&h
Normalised ASL & BCSFB-ASL Signal			Traditional ASL Signal				BCSFB ASL Signal
			Full Labelling	Partial Labelling			Full Labelling	Partial Labelling
Mouse 01		TI	BW = 20000 Hz	W = 1000Hz		TI	BW = 20000 Hz	W = 1000Hz
		750	1.09215	0.225862		750	0.673953	0.250756
		1500	1.3476	0.353206		1500	1.05861	0.444257
		2750	1.17352	0.319697		2750	1.32131	0.497693
		4000	0.777213	0.21483		4000	1.35757	0.166784
		6500	0.609515	0.0845066		6500	0.588554	0.128501
			Full Labelling	Partial Labelling			Full Labelling	Partial Labelling
Mouse 02		TI	BW = 20000 Hz	W = 1000Hz		TI	BW = 20000 Hz	W = 1000Hz
		750	1.07261	0.333264		750	0.447922	0.323247
		1500	1.3221	0.390883		1500	0.972131	0.376583
		2750	1.20761	0.418222		2750	1.29322	0.459606
		4000	0.889545	0.284196		4000	1.36088	0.533804
		6500	0.508134	0.169351		6500	0.925849	0.381688
			Full Labelling	Partial Labelling			Full Labelling	Partial Labelling
Mouse 03		TI	BW = 20000 Hz	W = 1000Hz		TI	BW = 20000 Hz	W = 1000Hz
		750	1.08106	0.668075		750	0.830966	0.372631
		1500	1.37975	0.747339		1500	0.830966	0.372631
		2750	1.23591	0.613772		2750	1.37044	0.60474
		4000	0.900375	0.500349		4000	1.19426	0.636471
		6500	0.402909	0.194663		6500	0.77337	0.483019
			Full Labelling	Partial Labelling			Full Labelling	Partial Labelling
Mouse 04		TI	BW = 20000 Hz	W = 1000Hz		TI	BW = 20000 Hz	W = 1000Hz
		750	1.03435	0.619037		750	0.509879	0.341943
		1500	1.27792	0.895361		1500	0.891583	0.46676
		2750	1.28684	0.857426		2750		0.918191
		4000	0.95552	0.554681		4000	1.43629	0.991696
		6500	0.445374	0.233837		6500	1.16224
			Full Labelling	Partial Labelling			Full Labelling	Partial Labelling
Mouse 05		TI	BW = 20000 Hz	W = 1000Hz		TI	BW = 20000 Hz	W = 1000Hz
		750	0.99119	0.491665		750	0.55239	0.117899
		1500	1.3547	0.798265		1500	0.846479	0.429825
		2750	1.26497	0.695863		2750	1.24697	0.703275
		4000	1.0338	0.530344		4000	1.40095	0.741217
		6500	0.355336	0.21254		6500	0.953204	0.580457

## Sheet: Figure 2
	BCSFB Function (ml/100ml/min)					Cortical CBF (ml/100g/min)
Adult	Adult	Aged	Aged			Adult	Adult	Aged	Aged
Mouse 01	16.5646	Mouse 01	9.84882			Mouse 01	259.855	Mouse 01	231.927
Mouse02	20.4087	Mouse02	11.8761			Mouse02	265.544	Mouse02	170.35
Mouse 03	13.1974	Mouse 03	17.3735			Mouse 03	249.21	Mouse 03	250.924
Mouse 04	22.1425	Mouse 04	9.77702			Mouse 04	255.236	Mouse 04	206.904
Mouse 05	20.3955	Mouse 05	12.8314			Mouse 05	222.01	Mouse 05	262.961
Mouse 06	21.4411	Mouse 06	19.107			Mouse 06	268.164	Mouse 06	231.395
Mouse 07	17.3138	Mouse 07				Mouse 07	293.267	Mouse 07	239.068
Mouse 08	26.9666	Mouse 08	10.1845			Mouse 08	267.76	Mouse 08	209.703
Mouse 09	19.0932	Mouse 09	12.1644			Mouse 09	218.551	Mouse 09	215.554
Mouse 10	19.6741	Mouse 10	9.88219			Mouse 10	214.699	Mouse 10	200.343
Mouse 11	24.2202	Mouse 11	18.7937			Mouse 11	232.133	Mouse 11	202.743
Mouse 12	20.6482	Mouse 12	11.9111			Mouse 12	265.893	Mouse 12	200.701

## Sheet: Figure 3
Figure 3A					Figure 3B					Figure 3C
	Ventricular Volume (mm3)	BCSFB Function (ml/100ml/min)			Ventricular Volume (mm3)	BCSFB Function (ml/100ml/min)				Ventricular Volume (mm3)	BCSFB Function (ml/100ml/min)
Mouse 01	3.94821	22.3999		Mouse 01	2.58446	16.5646			Mouse 01	4.70161	18.7937
Mouse 02	4.32014	26.6982		Mouse 02	3.42369	20.4087			Mouse 02	4.04358	11.8761
Mouse 03	3.49998	26.6114		Mouse 03	2.25067	13.1974			Mouse 03	2.84195	11.9111
Mouse 04	3.31879	23.5617		Mouse 04	4.71115	22.1425			Mouse 04	3.30925	9.77702
Mouse 05	4.05312	26.1529		Mouse 05	5.49316	20.3955			Mouse 05	3.66211	12.8314
Mouse 06	4.21524	25.076		Mouse 06	4.60625	21.4411			Mouse 06	3.44276	19.107
Mouse 07	3.36647	18.031		Mouse 07	3.53813	17.3138			Mouse 07	4.89235	10.1845
Mouse 08	4.07219	34.7371		Mouse 08	6.73294	26.9666			Mouse 08	3.08037	12.1644
Mouse 09	3.92914	27.8238		Mouse 09	4.40598	19.0932			Mouse 09	3.56674	9.88219
Mouse 10	3.05176	22.5896		Mouse 10	3.32832	19.6741			Mouse 10	4.00543	17.3735
Mouse 11	3.10898	20.1646		Mouse 11	5.73158	24.2202			Mouse 11	2.68936	9.84882
Mouse 12	3.05176	19.2609		Mouse 12	3.66211	20.6482

## Sheet: Figure 4
Normalised ASL Signal
	PLD (s)	CSF ROI (no CP)	CSF ROI (CP)
Subject 1	2	-0.84195	0.59123
	3	-0.343063	1.7645
	4	-1.4151	0.644272
Subject 2	2	-0.407712	1.76085
	3	-0.474782	0.326566
	4	0.397753	0.912588
Subject 3	2	-0.440666	-0.410544
	3	-0.83337	1.94766
	4	0.11496	1.46288
